# Supplementary material for: Haplogrep 3 - an interactive haplogroup classification and analysis platform
Source: Nucleic Acids Res. 2023 Apr 18;51(W1):W263–8. doi: 10.1093/nar/gkad284 (PMC10320078; doi:10.1093/nar/gkad284)
Supplement: gkad284_Supplemental_File [file gkad284_supplemental_file.xlsx]

## Sheet: Sheet1
Classified haplogroups from the publicly available 1000 Genomes Project Phase 3 VCF file. The table includes the SampleID, classified haplogroup and the assigned quality by Haplogrep. 11% of the uploaded samples include a warning, mainly because of a haplogroup quality < 90%.
SampleID	Haplogroup	Quality	Range
HG00096	H16a1	0.9135	1-16569
HG00097	T2f1a1	0.9908	1-16569
HG00099	H1ae	0.9654	1-16569
HG00100	X2b8	0.9808	1-16569
HG00101	J1c3g	0.9666	1-16569
HG00102	H58a	0.9505	1-16569
HG00103	J1c3b2	0.9568	1-16569
HG00105	H1m	0.9265	1-16569
HG00106	J2b1a	0.9828	1-16569
HG00107	J1c3b1a	0.9873	1-16569
HG00108	X2b+226+16192	1	1-16569
HG00109	U4a2	0.985	1-16569
HG00110	H1e1a	1	1-16569
HG00111	H1e2	1	1-16569
HG00112	H5b2	1	1-16569
HG00113	X2b8	0.9808	1-16569
HG00114	U5b2c2b	0.9801	1-16569
HG00115	T2b23a	0.9786	1-16569
HG00116	U5b2c2b	0.9801	1-16569
HG00117	J1c2e1	0.9603	1-16569
HG00118	H3a1a	1	1-16569
HG00119	T1a1	0.9653	1-16569
HG00120	J1c5	1	1-16569
HG00121	K1a4g	0.9682	1-16569
HG00122	U5b2c2b	0.9686	1-16569
HG00123	H2a2b5a	0.884	1-16569
HG00124	I2c	0.9669	1-16569
HG00125	H1e2*	1	1-16569
HG00126	H23*	1	1-16569
HG00127	H2a2a1f	0.6913	1-16569
HG00128	K2b1a3	0.9425	1-16569
HG00129	H3k1a	1	1-16569
HG00130	X2b4	0.9647	1-16569
HG00131	H2a2a2	0.7302	1-16569
HG00132	U5a2a1d	0.9824	1-16569
HG00133	H26a1a1	0.9042	1-16569
HG00136	T2b	0.9905	1-16569
HG00137	H3	0.8434	1-16569
HG00138	H1b1+16362	0.9558	1-16569
HG00139	H4a1a4b	1	1-16569
HG00140	H4a1a4b	0.966	1-16569
HG00141	T2b19b	0.9783	1-16569
HG00142	U5a1b	0.9739	1-16569
HG00143	H20c	0.889	1-16569
HG00145	U5a1a1g	0.9587	1-16569
HG00146	U5a2a1	1	1-16569
HG00148	W5a2	1	1-16569
HG00149	H24a	1	1-16569
HG00150	H1c1	1	1-16569
HG00151	H27	0.9759	1-16569
HG00154	I4a2	0.9907	1-16569
HG00155	U4b1b2	0.9638	1-16569
HG00157	H5	1	1-16569
HG00158	H1e2c	1	1-16569
HG00159	H1+16189	0.945	1-16569
HG00160	U5a2b2	0.9602	1-16569
HG00171	V1a1a	1	1-16569
HG00173	U5b1b2	0.989	1-16569
HG00174	U5b1b2	0.989	1-16569
HG00176	U8a1a1b1	1	1-16569
HG00177	K1c1c	1	1-16569
HG00178	H13a1a1d1	1	1-16569
HG00179	H10e	0.9094	1-16569
HG00180	H1a2	0.9533	1-16569
HG00181	U4d1a1	0.9799	1-16569
HG00182	H1	0.9139	1-16569
HG00183	H45a	0.977	1-16569
HG00185	K1c1c	0.9804	1-16569
HG00186	U4d1a1a	0.9807	1-16569
HG00187	U5b1b2a	0.9894	1-16569
HG00188	U5b1b1a	1	1-16569
HG00189	H1f1	1	1-16569
HG00190	H7a1a*	1	1-16569
HG00231	W5a1a	0.9852	1-16569
HG00232	H1+16189	1	1-16569
HG00233	H13c1	0.8927	1-16569
HG00234	T2a1a2	0.9845	1-16569
HG00235	J1c2t	0.9851	1-16569
HG00236	K2a3	1	1-16569
HG00237	H3b4a	0.9724	1-16569
HG00238	U5b1c1a1	1	1-16569
HG00239	H3z	0.9705	1-16569
HG00240	U5b1c1a1	1	1-16569
HG00242	U5b2a1b	1	1-16569
HG00243	K2b1a2	1	1-16569
HG00244	X2b5	0.9437	1-16569
HG00245	H3g1b	1	1-16569
HG00246	T2b5	0.9845	1-16569
HG00250	U4b1a2a	0.9617	1-16569
HG00251	H5n	0.9236	1-16569
HG00252	H3ag	0.9217	1-16569
HG00253	I1a1b	0.9802	1-16569
HG00254	H5a8	0.9577	1-16569
HG00255	U4b1a2b*	1	1-16569
HG00256	H5b2	0.9898	1-16569
HG00257	J1c8a	1	1-16569
HG00258	J1c2q	0.9903	1-16569
HG00259	T2b4+152	0.9836	1-16569
HG00260	U5b2a2c	0.9773	1-16569
HG00261	J1c2	0.9412	1-16569
HG00262	T2b13	0.9908	1-16569
HG00263	U8a1b	0.9779	1-16569
HG00264	H5s	1	1-16569
HG00265	T2b19	0.9907	1-16569
HG00266	H1f1	1	1-16569
HG00267	U4a2	0.9649	1-16569
HG00268	U5a2a1a	1	1-16569
HG00269	H1a2	1	1-16569
HG00271	U5b1b2a	0.9894	1-16569
HG00272	H1c3b	0.9267	1-16569
HG00273	U5b1b2a*	0.9902	1-16569
HG00274	U5b1b2a*	0.978	1-16569
HG00275	U5b1b2	0.9768	1-16569
HG00276	J1c2n1	0.9876	1-16569
HG00277	U5b1b1a1a	0.9907	1-16569
HG00278	H1n4	0.9055	1-16569
HG00280	X2c1	1	1-16569
HG00281	U5a1a1h	0.9871	1-16569
HG00282	V1a1a	1	1-16569
HG00284	U5b2a1a1d	0.948	1-16569
HG00285	U5b1b2	0.989	1-16569
HG00288	U5a1b1h	1	1-16569
HG00290	U5a2a1a	1	1-16569
HG00304	H2a1a	0.9102	1-16569
HG00306	U5a2b	0.9376	1-16569
HG00308	W1a	1	1-16569
HG00309	H5a1a	0.9383	1-16569
HG00310	H1a2	0.9943	1-16569
HG00311	U5b1b2a*	0.9902	1-16569
HG00313	H1f1	1	1-16569
HG00315	J1b1a1	1	1-16569
HG00318	H3b+16129	0.9518	1-16569
HG00319	H6a1a3	0.9647	1-16569
HG00320	U5b1b1a	1	1-16569
HG00321	U4a2	0.9649	1-16569
HG00323	V1a1a	0.9899	1-16569
HG00324	H13a1a1d1	1	1-16569
HG00325	H4a1a1a	1	1-16569
HG00326	K1c1c	1	1-16569
HG00327	H85	0.958	1-16569
HG00328	H3b+16129	0.9518	1-16569
HG00329	I2a1a	0.9913	1-16569
HG00330	U5b1b2	0.9567	1-16569
HG00331	K1a4a1a2b	0.9953	1-16569
HG00332	J1c2c2	0.9716	1-16569
HG00334	J1c3+189	0.9687	1-16569
HG00335	H1f1	0.986	1-16569
HG00336	W6a	0.9857	1-16569
HG00337	T2b4+152	0.9456	1-16569
HG00338	J1c1d	0.9828	1-16569
HG00339	U4d1a1a	0.9753	1-16569
HG00341	U5b1b2a	0.9894	1-16569
HG00342	H1a8	1	1-16569
HG00343	H6a1a3	0.9647	1-16569
HG00344	T2e1	0.9747	1-16569
HG00345	V1a1a	1	1-16569
HG00346	K1a2a2*	0.9949	1-16569
HG00349	K1a4a1f	0.9811	1-16569
HG00350	HV9	0.9852	1-16569
HG00351	U5a2a1e	0.9936	1-16569
HG00353	H1b1d	1	1-16569
HG00355	J1c2b5	0.9796	1-16569
HG00356	T2b4+152	0.9614	1-16569
HG00357	U5b1b2a	0.9894	1-16569
HG00358	U5b1b1a	1	1-16569
HG00360	H2a1	0.9905	1-16569
HG00361	H1b1i	1	1-16569
HG00362	H1q1	0.9755	1-16569
HG00364	U5b1b2a	0.9894	1-16569
HG00365	H1c	1	1-16569
HG00366	H5a1e	0.9683	1-16569
HG00367	U5a1b1h	0.9933	1-16569
HG00368	U5b1b2	0.989	1-16569
HG00369	I1a1a2	0.9808	1-16569
HG00371	X2c1	1	1-16569
HG00372	H1+16189	0.9619	1-16569
HG00373	U5b1b1a1b	0.9964	1-16569
HG00375	J1c2n1	0.9876	1-16569
HG00376	U5b1b1a	1	1-16569
HG00378	H1a2	1	1-16569
HG00379	U5b1b1a	1	1-16569
HG00380	H1a8a	1	1-16569
HG00381	H1a2	0.9943	1-16569
HG00382	H1h1	0.8926	1-16569
HG00383	H27a	0.9539	1-16569
HG00384	U5b1b1a	1	1-16569
HG00403	M7b1a1d	0.9639	1-16569
HG00404	B5b2c1	0.9637	1-16569
HG00406	N9a10+16311	0.9231	1-16569
HG00407	R9c1b1	0.9657	1-16569
HG00409	F1a	0.9517	1-16569
HG00410	M7c1c2	0.9738	1-16569
HG00419	B4g2	0.791	1-16569
HG00421	D4a7*	1	1-16569
HG00422	N9a8	0.9587	1-16569
HG00428	C4a1a2a	0.9094	1-16569
HG00436	Z4a1a	0.9779	1-16569
HG00437	F1e1	0.9365	1-16569
HG00442	F1e3	0.9508	1-16569
HG00443	M8a2a1*	0.9764	1-16569
HG00445	R9c1b1*	0.9465	1-16569
HG00446	B4b1	0.9089	1-16569
HG00448	M7b1a1e2	0.9934	1-16569
HG00449	R11	0.8681	1-16569
HG00451	A14	0.9399	1-16569
HG00452	B4g1b	0.9645	1-16569
HG00457	M33c	0.9698	1-16569
HG00458	B5a1c1a	0.9717	1-16569
HG00463	M20*	0.9763	1-16569
HG00464	F1a1c	0.9407	1-16569
HG00472	F1c1a1b	0.966	1-16569
HG00473	D6a1a	0.9885	1-16569
HG00475	D5a2a1b	0.9877	1-16569
HG00476	Z+152	0.9303	1-16569
HG00478	D4b2b4*	0.9882	1-16569
HG00479	N9a1	0.9731	1-16569
HG00500	N9a1	0.9122	1-16569
HG00501	M7b1a1a3	0.9891	1-16569
HG00513	R11b1a	0.9294	1-16569
HG00524	M7b1a1a3	0.9891	1-16569
HG00525	M7b1a1+(16192)	0.9441	1-16569
HG00530	F1d	0.9128	1-16569
HG00531	N9a4b1	0.9974	1-16569
HG00533	B4d1'2'3	0.9689	1-16569
HG00534	R9c1a	0.9865	1-16569
HG00536	R11b1b	0.9137	1-16569
HG00537	B4a4	0.9359	1-16569
HG00542	B5a1c1a	1	1-16569
HG00543	R30	0.765	1-16569
HG00551	A2z	0.9587	1-16569
HG00553	A2	0.9598	1-16569
HG00554	L1b1a3	0.9936	1-16569
HG00556	N9a11	0.9748	1-16569
HG00557	A5b1b	0.923	1-16569
HG00559	M10a1b	0.9201	1-16569
HG00560	F1a1*	0.9819	1-16569
HG00565	A+152	0.9074	1-16569
HG00566	A+152	0.9662	1-16569
HG00580	D5b1b	0.9735	1-16569
HG00581	D4j15*	1	1-16569
HG00583	D4a8	1	1-16569
HG00584	N9a3	0.9384	1-16569
HG00589	F1a1	0.9199	1-16569
HG00590	C7a1	0.9393	1-16569
HG00592	N9a1	1	1-16569
HG00593	M7b1a1d1	0.9899	1-16569
HG00595	D5a2a+16092	0.9785	1-16569
HG00596	B4c1a1	0.9814	1-16569
HG00598	G2a'c	0.9375	1-16569
HG00599	B4a1c4	0.989	1-16569
HG00607	M8a2c	0.9874	1-16569
HG00608	B4a1c5	0.9853	1-16569
HG00610	B5b1	0.9287	1-16569
HG00611	M7c1a1a	0.9686	1-16569
HG00613	D4a3b2*	1	1-16569
HG00614	Z3	0.9269	1-16569
HG00619	D4a3b2*	0.9835	1-16569
HG00620	N9a10	0.9454	1-16569
HG00622	G2a'c	0.9375	1-16569
HG00623	B4c1b2*	0.9725	1-16569
HG00625	D4b2b7	0.9801	1-16569
HG00626	M12a1a1	0.9697	1-16569
HG00628	D5a2a1+@16172	0.9622	1-16569
HG00629	D4g2a1	0.9368	1-16569
HG00631	B4g2	0.8529	1-16569
HG00632	F1a1	0.9664	1-16569
HG00634	A18	0.9621	1-16569
HG00635	D4j15*	1	1-16569
HG00637	A2k1a	1	1-16569
HG00638	A2	0.914	1-16569
HG00640	B2b3a*1	1	1-16569
HG00641	C1b2	1	1-16569
HG00650	M7b1a1f	0.9507	1-16569
HG00651	D4+195	0.9371	1-16569
HG00653	N8*	0.9135	1-16569
HG00654	R+16189	0.8285	1-16569
HG00656	A13*	0.9179	1-16569
HG00657	D5b3	0.9847	1-16569
HG00662	D4b1b	0.9286	1-16569
HG00663	R9b1a3	0.95	1-16569
HG00671	D4i3	0.9546	1-16569
HG00672	F1d	0.9168	1-16569
HG00674	F4a1a	0.9712	1-16569
HG00675	F2a1	0.9522	1-16569
HG00683	M71a1a	0.9609	1-16569
HG00684	D5a2a1b	0.9539	1-16569
HG00689	M7b1a1+(16192)	0.9596	1-16569
HG00690	B5b2b	0.9913	1-16569
HG00692	M7b1a1+(16192)	1	1-16569
HG00693	D4b2b2a	0.9633	1-16569
HG00698	D4e1a3	0.9637	1-16569
HG00699	D4a7*	1	1-16569
HG00701	M7c1c2	0.9665	1-16569
HG00702	D5b3	0.9847	1-16569
HG00704	B4c1b2c2	0.9644	1-16569
HG00705	F1a1'4	0.957	1-16569
HG00707	F1g	0.9773	1-16569
HG00708	B5a1c	0.9101	1-16569
HG00717	F2g	0.9453	1-16569
HG00728	F1a3b	0.9483	1-16569
HG00729	R+16189	0.8346	1-16569
HG00731	A2z	1	1-16569
HG00732	A2	0.9598	1-16569
HG00733	A2	0.9598	1-16569
HG00734	C1b2	0.992	1-16569
HG00736	A2z	0.9745	1-16569
HG00737	C1b2	1	1-16569
HG00739	L3d1b1	0.9764	1-16569
HG00740	L1b1a7a	0.9862	1-16569
HG00742	C1b2	0.994	1-16569
HG00743	C1b2	1	1-16569
HG00759	M7c2b	1	1-16569
HG00766	D4b2b	0.9602	1-16569
HG00844	C7a	0.9807	1-16569
HG00851	D4b2b	0.9602	1-16569
HG00864	C7a1	0.9431	1-16569
HG00867	F1a1c	0.9392	1-16569
HG00879	B5a1a	0.986	1-16569
HG00881	D4b2b	0.9602	1-16569
HG00956	F1a1a	0.9498	1-16569
HG00978	R9b1a2b*2	0.9603	1-16569
HG00982	B4c2c	0.984	1-16569
HG01028	M7b1a1a3	0.9697	1-16569
HG01029	M7b1a1	0.9772	1-16569
HG01031	B4c2c	0.9671	1-16569
HG01046	B5a1a	0.986	1-16569
HG01047	A2am	1	1-16569
HG01048	C1b2	1	1-16569
HG01049	L0a1b1a1	0.9881	1-16569
HG01051	K1a4a1h*	1	1-16569
HG01052	J2a1a1	0.9825	1-16569
HG01054	A2	0.9598	1-16569
HG01055	U5b2b3a	0.9707	1-16569
HG01058	C1b2	1	1-16569
HG01060	A2k1a	1	1-16569
HG01061	A2z	0.9827	1-16569
HG01063	L3e2b+152	0.9693	1-16569
HG01064	A2k1a	1	1-16569
HG01066	C	0.9017	1-16569
HG01067	C1b2	1	1-16569
HG01069	C1b2	1	1-16569
HG01070	C1b4	1	1-16569
HG01072	C1b2	1	1-16569
HG01073	L3e1e	0.9126	1-16569
HG01075	J1c2e	0.9641	1-16569
HG01077	A2	0.9598	1-16569
HG01079	B2b3a*1	1	1-16569
HG01080	L1c3b1a	1	1-16569
HG01082	A2k1a	0.9858	1-16569
HG01083	A2z	1	1-16569
HG01085	A2k*	1	1-16569
HG01086	C1b4	1	1-16569
HG01088	B2b3a*1	1	1-16569
HG01089	C1b4	0.9985	1-16569
HG01092	C1b2	0.9903	1-16569
HG01094	U2e1a1	0.9873	1-16569
HG01095	L3e1e2	0.9888	1-16569
HG01097	A2k1a	0.9716	1-16569
HG01098	J1b1a1	0.9598	1-16569
HG01101	C1b4	1	1-16569
HG01102	C1b2	1	1-16569
HG01104	A2k1a	0.9716	1-16569
HG01105	A2k*	1	1-16569
HG01107	A2k1a	1	1-16569
HG01108	L0a1a+200	0.9923	1-16569
HG01110	A2k1a	1	1-16569
HG01111	J1b1a1	0.9598	1-16569
HG01112	A2ac1	0.973	1-16569
HG01113	A2w	1	1-16569
HG01119	A2w	0.9786	1-16569
HG01121	A2+(64)	0.8721	1-16569
HG01122	A2+(64)+@16111	1	1-16569
HG01124	D4h3a6	0.943	1-16569
HG01125	A2w	1	1-16569
HG01130	B2d	0.9939	1-16569
HG01131	B2d	0.9674	1-16569
HG01133	B2d	0.9747	1-16569
HG01134	A2q*	1	1-16569
HG01136	B2d	1	1-16569
HG01137	B2d	0.9933	1-16569
HG01139	A2w	0.9813	1-16569
HG01140	B2d	0.9789	1-16569
HG01142	B2d	0.9441	1-16569
HG01148	B2d	1	1-16569
HG01149	B2d	0.9789	1-16569
HG01161	B2b3a*1	1	1-16569
HG01162	A2am	1	1-16569
HG01164	B2b3a*1	1	1-16569
HG01167	H1b	0.9539	1-16569
HG01168	U4b1b1	0.9775	1-16569
HG01170	L3e1e2	1	1-16569
HG01171	A2	0.9297	1-16569
HG01173	H13a1b	0.9844	1-16569
HG01174	A2	0.9598	1-16569
HG01176	L1b1a3	0.9903	1-16569
HG01177	A2k1a	0.9858	1-16569
HG01182	A2am	1	1-16569
HG01183	A2am	1	1-16569
HG01187	A2*4	0.9734	1-16569
HG01188	L2b1a3	0.9908	1-16569
HG01190	C1b2	0.9916	1-16569
HG01191	B2b3a*1	1	1-16569
HG01197	U5b2b3a	0.9707	1-16569
HG01198	B2b3a*1	0.9844	1-16569
HG01200	A2z	1	1-16569
HG01204	C1b2	0.9903	1-16569
HG01205	L3b1a+@16124	0.9809	1-16569
HG01241	L2c*2	1	1-16569
HG01242	L1b2a	0.991	1-16569
HG01247	L3d4	0.9102	1-16569
HG01248	C	0.9172	1-16569
HG01250	A2q*	1	1-16569
HG01251	A2ac1	0.973	1-16569
HG01253	B2d	1	1-16569
HG01254	B2d	0.9759	1-16569
HG01256	A2w1*2	0.8735	1-16569
HG01257	B2d	1	1-16569
HG01259	A2q*	1	1-16569
HG01260	L0a1b1a	0.9971	1-16569
HG01269	B2d	0.9939	1-16569
HG01271	A2w	0.9688	1-16569
HG01272	M1a1i	0.983	1-16569
HG01275	A2w	0.985	1-16569
HG01277	B2d	1	1-16569
HG01280	A2w	1	1-16569
HG01281	A2w	0.985	1-16569
HG01284	A2w	0.985	1-16569
HG01286	L2a1l1b	0.9708	1-16569
HG01302	J1b1a1	0.9806	1-16569
HG01303	C	0.8929	1-16569
HG01305	A2z	0.9843	1-16569
HG01308	J1b1a1	0.9806	1-16569
HG01311	A2*4	0.989	1-16569
HG01312	C1b2	1	1-16569
HG01323	L3e1e2	0.9298	1-16569
HG01325	A2k1a	1	1-16569
HG01326	L3e1e2	0.9298	1-16569
HG01334	K2a11	0.9919	1-16569
HG01341	C	0.9414	1-16569
HG01342	A2v	0.9776	1-16569
HG01344	B2d	0.9527	1-16569
HG01345	B2	0.9153	1-16569
HG01348	A2al	0.9674	1-16569
HG01350	A2w	1	1-16569
HG01351	A2w	1	1-16569
HG01353	B2d	0.9925	1-16569
HG01354	A2w	0.985	1-16569
HG01356	A2w*	0.9803	1-16569
HG01357	A2w	0.9786	1-16569
HG01359	A2w*	0.9953	1-16569
HG01360	B2d	0.9939	1-16569
HG01362	L3b1a+@16124	0.9756	1-16569
HG01363	L2a1a2c	0.9841	1-16569
HG01365	L3e1a*	0.995	1-16569
HG01366	B2d	0.9925	1-16569
HG01369	C	0.8956	1-16569
HG01372	A2q*	1	1-16569
HG01374	A2q*	1	1-16569
HG01375	A2w	1	1-16569
HG01377	B2d	0.9759	1-16569
HG01378	L1c3b1*	0.9908	1-16569
HG01383	A2w	1	1-16569
HG01384	A2w	1	1-16569
HG01389	L1c3a1b*1	0.9689	1-16569
HG01390	B2d	1	1-16569
HG01392	C1b2	1	1-16569
HG01393	A2z	1	1-16569
HG01395	A2z	1	1-16569
HG01396	C1b4	1	1-16569
HG01398	A2z	0.9925	1-16569
HG01402	C1b4	1	1-16569
HG01403	L2b1a	0.9546	1-16569
HG01405	T2a1a	0.9741	1-16569
HG01412	A2*4	0.993	1-16569
HG01413	A2	0.9598	1-16569
HG01414	L3e2b3	0.9834	1-16569
HG01431	A2w1*2	0.8735	1-16569
HG01432	B2d	0.8601	1-16569
HG01435	C1d2a	0.9359	1-16569
HG01437	B2b+152	0.7922	1-16569
HG01438	T2b4c	0.9842	1-16569
HG01440	A2ac1	0.9829	1-16569
HG01441	D1f2	0.9358	1-16569
HG01443	A2+(64)+@153	0.9211	1-16569
HG01444	B2d	0.9848	1-16569
HG01447	A2w	1	1-16569
HG01455	B2d	1	1-16569
HG01456	L3e2a1b3	0.9628	1-16569
HG01459	A2w	1	1-16569
HG01461	C1c3	0.9964	1-16569
HG01462	C1d1	0.8975	1-16569
HG01464	L2a1c4a	0.9852	1-16569
HG01465	B2d	0.9745	1-16569
HG01468	A2w	1	1-16569
HG01474	A2w	0.9757	1-16569
HG01479	B2b+152	0.9144	1-16569
HG01485	T2b4c	0.9842	1-16569
HG01486	A2+(64)+@153	0.917	1-16569
HG01488	B2d	0.9627	1-16569
HG01489	H6a1a7	1	1-16569
HG01491	B2d	1	1-16569
HG01492	A2al	0.9674	1-16569
HG01494	B2d	0.9745	1-16569
HG01495	A2w1*2	0.8735	1-16569
HG01497	B2d	0.9759	1-16569
HG01498	B2d	0.9745	1-16569
HG01500	H3c	0.9886	1-16569
HG01501	H1bw	1	1-16569
HG01503	H1z	0.9276	1-16569
HG01504	H1t	0.9645	1-16569
HG01506	H*4	0.9301	1-16569
HG01507	H1	1	1-16569
HG01509	H1+16189	0.8495	1-16569
HG01510	H13a1a1	0.8982	1-16569
HG01512	J1c2e2	1	1-16569
HG01513	H1j2a	0.9723	1-16569
HG01515	H*4	0.9244	1-16569
HG01516	H3+73	0.9323	1-16569
HG01518	J1c3a2	0.9682	1-16569
HG01519	H1b	0.8445	1-16569
HG01521	H1cd	1	1-16569
HG01522	H17a	0.9328	1-16569
HG01524	U5b2a6	0.9709	1-16569
HG01525	H105a	0.8755	1-16569
HG01527	I2	0.9504	1-16569
HG01528	H1ah	0.9936	1-16569
HG01530	U5a2+16294	0.9507	1-16569
HG01531	N1b1a	1	1-16569
HG01536	K1a4a1	0.9702	1-16569
HG01537	K1a4	0.9556	1-16569
HG01550	B2d	0.9745	1-16569
HG01551	L3e4a	0.9625	1-16569
HG01556	C1d1d	0.9765	1-16569
HG01565	A2+(64)	0.8703	1-16569
HG01566	A2	0.8958	1-16569
HG01571	C	0.9008	1-16569
HG01572	B2y	0.8747	1-16569
HG01577	D1	0.9534	1-16569
HG01578	D1	0.9127	1-16569
HG01583	M3a2	0.9074	1-16569
HG01586	H2b	0.8934	1-16569
HG01589	H13a2a	0.9039	1-16569
HG01593	R30a1b	0.9078	1-16569
HG01595	F1f	0.9725	1-16569
HG01596	M7b1a1a3	0.9521	1-16569
HG01597	F1+16189	0.8444	1-16569
HG01598	F1a1	0.9688	1-16569
HG01599	M7b1a1+(16192)	0.984	1-16569
HG01600	F1f	0.9904	1-16569
HG01602	J1c3f	0.9511	1-16569
HG01603	U5a1h	1	1-16569
HG01605	K1a4a1	0.9947	1-16569
HG01606	H1ae2*	0.9568	1-16569
HG01607	L1b1a6	0.9917	1-16569
HG01608	H1c	0.9435	1-16569
HG01610	U5a1+@16192	0.8933	1-16569
HG01612	U4a2f	0.9511	1-16569
HG01613	H1	0.9802	1-16569
HG01615	U5a1c	0.864	1-16569
HG01617	K1a2a	0.9942	1-16569
HG01618	T2b	0.9428	1-16569
HG01619	H5a7	0.9133	1-16569
HG01620	V2b	0.918	1-16569
HG01623	HV0+195	0.897	1-16569
HG01624	H53*	1	1-16569
HG01625	U1a1a2	0.9737	1-16569
HG01626	T2a1b1a1b	0.976	1-16569
HG01628	U6a1a1	0.9116	1-16569
HG01630	H7	0.9531	1-16569
HG01631	H1q	0.8298	1-16569
HG01632	T2a1a	0.9912	1-16569
HG01668	H8c	0.9914	1-16569
HG01669	U4c1	0.9894	1-16569
HG01670	U4c1	0.9752	1-16569
HG01672	HV0f	0.8873	1-16569
HG01673	U5b1f1a	0.9662	1-16569
HG01675	K1a2a	0.9942	1-16569
HG01676	H5a1g	0.92	1-16569
HG01678	H1e1a1	0.9886	1-16569
HG01679	H5a3a1	0.9591	1-16569
HG01680	V	0.9582	1-16569
HG01682	HV0f	0.9178	1-16569
HG01684	T2b5a	0.9911	1-16569
HG01685	K1c1	0.9709	1-16569
HG01686	V19	0.9438	1-16569
HG01694	J1b1a1	0.9598	1-16569
HG01695	H7	0.9619	1-16569
HG01697	T1a1	0.9875	1-16569
HG01699	H56	0.8406	1-16569
HG01700	V3a*	0.9783	1-16569
HG01702	T2b33	0.9614	1-16569
HG01704	V	0.8374	1-16569
HG01705	U2e1a1	1	1-16569
HG01707	U4b3	0.9311	1-16569
HG01708	H40	0.9057	1-16569
HG01709	H34	0.9928	1-16569
HG01710	HV4a1a	0.9829	1-16569
HG01746	U5b	0.9195	1-16569
HG01747	H	0.9158	1-16569
HG01756	H17a	0.9007	1-16569
HG01757	U4a2	0.9604	1-16569
HG01761	L3d1b1	0.9943	1-16569
HG01762	U5b3	0.9319	1-16569
HG01765	H1ba	0.8672	1-16569
HG01766	N1b1a2	0.9735	1-16569
HG01767	V25	1	1-16569
HG01768	H6a1b2d	1	1-16569
HG01770	H3af	0.8385	1-16569
HG01771	H4a1a4a	0.9594	1-16569
HG01773	H6a1a	1	1-16569
HG01775	U5a2c	0.9928	1-16569
HG01776	H1ag	0.8877	1-16569
HG01777	H1c3a	0.9696	1-16569
HG01779	H	0.8739	1-16569
HG01781	R0a4	0.9472	1-16569
HG01783	H4a1a	0.9726	1-16569
HG01784	H1j	0.9712	1-16569
HG01785	H	0.8572	1-16569
HG01786	H1	0.8942	1-16569
HG01789	H5a1c1a	0.9297	1-16569
HG01790	H33a	1	1-16569
HG01791	U5b2c2b	0.9781	1-16569
HG01794	F1a	0.9148	1-16569
HG01795	M61*	0.9754	1-16569
HG01796	R9b1a3	0.9109	1-16569
HG01797	F3a1*2	1	1-16569
HG01798	B4b1a2	0.9641	1-16569
HG01799	B4c2	0.9054	1-16569
HG01800	F1a1a*2	0.9518	1-16569
HG01801	F1a2a	0.9639	1-16569
HG01802	F1a1	0.9743	1-16569
HG01804	D4b1a	0.8898	1-16569
HG01805	F1a1a	0.9432	1-16569
HG01806	F1f	0.9443	1-16569
HG01807	D4b2b	0.9702	1-16569
HG01808	C7a	0.9875	1-16569
HG01809	F1a1a	0.9498	1-16569
HG01810	M7b1a1+(16192)	0.9783	1-16569
HG01811	B4c2c	0.9735	1-16569
HG01812	M12a1a	0.8944	1-16569
HG01813	B5a1a	0.9886	1-16569
HG01815	B5a1d	0.9699	1-16569
HG01816	F1a1a	0.8676	1-16569
HG01817	M7b1a1d1	1	1-16569
HG01840	M7b1a1f	0.9475	1-16569
HG01841	M7b1a1+(16192)	0.9356	1-16569
HG01842	F1a1a	0.9591	1-16569
HG01843	M7b1a1+(16192)	0.9506	1-16569
HG01844	D4a7	0.9822	1-16569
HG01845	B5a1a	0.8613	1-16569
HG01846	M7b1a1a3	0.9521	1-16569
HG01847	F1a1a	0.9775	1-16569
HG01848	B5a1d	1	1-16569
HG01849	F1f	0.9455	1-16569
HG01850	B5a1a	0.9729	1-16569
HG01851	M7c2	0.9756	1-16569
HG01852	D5b1c1a	0.9563	1-16569
HG01853	F1a1a1	0.9495	1-16569
HG01855	N9a10	0.9759	1-16569
HG01857	F1a1a*2	0.966	1-16569
HG01858	F1f*	0.9812	1-16569
HG01859	B5a1	0.9331	1-16569
HG01860	F1f	0.9749	1-16569
HG01861	M7b1a1a3	0.9546	1-16569
HG01862	F1a1a	0.9627	1-16569
HG01863	B5a1a	0.9391	1-16569
HG01864	B5a1a	0.9363	1-16569
HG01865	R22	0.8056	1-16569
HG01866	B4b1c1	1	1-16569
HG01867	F3a1*2	1	1-16569
HG01868	B5a1c	0.9768	1-16569
HG01869	R+16189	0.8186	1-16569
HG01870	B5a1	0.9253	1-16569
HG01871	M7b1a1b	0.9759	1-16569
HG01872	R+16189	0.7636	1-16569
HG01873	F1a1a1	0.9462	1-16569
HG01874	R9b1a1a	0.9556	1-16569
HG01878	B5a1c	0.9611	1-16569
HG01879	L3b2b	1	1-16569
HG01880	L2c1	0.9804	1-16569
HG01882	L0a1a2	0.986	1-16569
HG01883	L2a1f3	0.9842	1-16569
HG01885	L1c1d	0.9358	1-16569
HG01886	L1b2	0.9487	1-16569
HG01889	L2a1a	0.9842	1-16569
HG01890	L2a1f2	0.9589	1-16569
HG01892	A2+(64)	0.9484	1-16569
HG01893	B2	0.956	1-16569
HG01894	L3d3b	0.9321	1-16569
HG01896	L2a1c3a	0.9745	1-16569
HG01912	L3e2a1b	1	1-16569
HG01914	L3b1a*1	0.9717	1-16569
HG01915	L2a1f	0.9941	1-16569
HG01917	D1	0.9173	1-16569
HG01918	A2+(64)	0.9488	1-16569
HG01920	B2	0.9328	1-16569
HG01921	D1	0.9285	1-16569
HG01923	B2	0.9571	1-16569
HG01924	B2b	0.9123	1-16569
HG01926	B2	0.947	1-16569
HG01927	B2b	0.9198	1-16569
HG01932	C	0.9165	1-16569
HG01933	L2a1a	0.9872	1-16569
HG01935	A2+(64)	0.9257	1-16569
HG01936	B2b	0.9787	1-16569
HG01938	D1	0.9531	1-16569
HG01939	D1	0.9313	1-16569
HG01941	B2	0.9104	1-16569
HG01942	C	0.9257	1-16569
HG01944	C	0.9225	1-16569
HG01945	B2	0.9491	1-16569
HG01947	C	0.9393	1-16569
HG01948	C	0.9422	1-16569
HG01950	C	0.896	1-16569
HG01951	A2	0.9473	1-16569
HG01953	B2b	0.9441	1-16569
HG01954	A2+(64)	0.9594	1-16569
HG01956	L1b2	0.977	1-16569
HG01958	L2a1e1	0.9759	1-16569
HG01961	C	0.9281	1-16569
HG01965	C1b	0.9102	1-16569
HG01967	B2b	0.9297	1-16569
HG01968	B2b	0.93	1-16569
HG01970	B2	0.945	1-16569
HG01971	B2b	0.9499	1-16569
HG01973	B2	0.9591	1-16569
HG01974	B2	0.8417	1-16569
HG01976	H13a1a1	0.9441	1-16569
HG01977	B2	0.9476	1-16569
HG01979	B2	0.8993	1-16569
HG01980	B2	0.9323	1-16569
HG01982	C	0.8912	1-16569
HG01983	B2y	0.9669	1-16569
HG01985	L3e1	0.9187	1-16569
HG01986	L1c3a	0.9683	1-16569
HG01988	L1b1a7	0.9735	1-16569
HG01989	L2c	0.986	1-16569
HG01990	L1c3a1a	0.9648	1-16569
HG01991	B2	0.8338	1-16569
HG01992	B2b	0.9173	1-16569
HG01997	D1	0.9268	1-16569
HG02002	B2b+152	0.9319	1-16569
HG02003	B2b	0.9328	1-16569
HG02006	L3e3b1	1	1-16569
HG02008	D1	0.9795	1-16569
HG02009	L2a1i	0.9704	1-16569
HG02010	L1c1d1	0.9497	1-16569
HG02012	L3e2a1a	0.9389	1-16569
HG02013	L3e1a3b	0.9558	1-16569
HG02014	L1c1c*2	0.9562	1-16569
HG02016	M23'75	0.8036	1-16569
HG02017	R9b1a1a	0.9371	1-16569
HG02019	M7b1a1	0.9608	1-16569
HG02020	R9c	0.8866	1-16569
HG02023	F1f*	0.9865	1-16569
HG02024	M10a1a1b1	0.9619	1-16569
HG02025	M10a1a1b1	0.9619	1-16569
HG02026	Y1b1a	1	1-16569
HG02028	M74a	0.9566	1-16569
HG02029	F1a4b	0.9829	1-16569
HG02031	M7b1a1f	0.989	1-16569
HG02032	N9a6	0.963	1-16569
HG02035	R9b1b	0.964	1-16569
HG02040	N9a10	0.9926	1-16569
HG02046	M7b1a1a	0.9655	1-16569
HG02047	B5a1b1	0.9824	1-16569
HG02048	M7b1a1a2	0.974	1-16569
HG02049	B4c2	0.9131	1-16569
HG02050	F2e	0.9271	1-16569
HG02051	L2a1f	0.9739	1-16569
HG02052	L1c1a2b	0.9754	1-16569
HG02053	L1c1a2	0.9152	1-16569
HG02054	U6a3c	0.9268	1-16569
HG02057	M7b1a1+(16192)	0.9599	1-16569
HG02058	B5a1a	0.9741	1-16569
HG02060	M7b1a1e1	0.9885	1-16569
HG02061	R9b1b	0.9779	1-16569
HG02064	B4b1a	0.9092	1-16569
HG02067	M7b1a1a	0.9655	1-16569
HG02069	B4b1c1	1	1-16569
HG02070	M51a2	0.9984	1-16569
HG02072	R+16189	0.8562	1-16569
HG02073	F1f*	0.9659	1-16569
HG02075	M7b1a1e1	1	1-16569
HG02076	B5a1	0.8236	1-16569
HG02078	B5a1	0.8242	1-16569
HG02079	M7b1a1f	0.9782	1-16569
HG02081	M9a1a3	0.9671	1-16569
HG02082	F1f	0.974	1-16569
HG02084	M7b1a1a2	0.9533	1-16569
HG02085	M7b1a1a3	0.9336	1-16569
HG02086	B4c2	0.8793	1-16569
HG02087	R9b1a1a	0.9556	1-16569
HG02088	M7b1a1	0.9589	1-16569
HG02089	B2	0.8784	1-16569
HG02090	B2b+152	1	1-16569
HG02095	L3d1b3	0.9545	1-16569
HG02102	D1	0.9524	1-16569
HG02104	B2b	0.9237	1-16569
HG02105	D4h3a9	0.9815	1-16569
HG02107	L3b1a7a	0.9474	1-16569
HG02108	L1b1a3b	0.9776	1-16569
HG02111	L0a1a+200	0.982	1-16569
HG02113	F1a'c'f	0.947	1-16569
HG02116	C4d	0.9466	1-16569
HG02121	M7b1a1f	0.9823	1-16569
HG02122	R+16189	0.8134	1-16569
HG02127	M7c1a	0.9285	1-16569
HG02128	F1a1a*2	0.9563	1-16569
HG02130	F2a+@16291	0.9558	1-16569
HG02131	F2b1	0.98	1-16569
HG02133	F1f	0.9785	1-16569
HG02134	B4a1c4	0.9758	1-16569
HG02136	F1a1a1	0.9602	1-16569
HG02137	M7b1a1a2	0.9443	1-16569
HG02138	B5a1a	0.9582	1-16569
HG02139	A+152+16362+200	0.9003	1-16569
HG02140	B5a1	0.8759	1-16569
HG02141	M7b1a1f	0.9655	1-16569
HG02142	M12a1a1	0.973	1-16569
HG02143	L3k1	0.9332	1-16569
HG02144	L2c3*1	0.9883	1-16569
HG02146	B2b	0.9602	1-16569
HG02147	D1	0.964	1-16569
HG02150	B2	0.9746	1-16569
HG02151	C7a	0.9815	1-16569
HG02152	D5b3	0.9532	1-16569
HG02153	F1f	0.9705	1-16569
HG02154	D4j+(16286)	0.9796	1-16569
HG02155	D4g2a1	0.952	1-16569
HG02156	M7b1a1a2	0.9891	1-16569
HG02164	R11'B6	0.8254	1-16569
HG02165	B5a1a	0.9784	1-16569
HG02166	M7b1a1d1	1	1-16569
HG02178	F1a1a	0.9715	1-16569
HG02179	F1f	0.9496	1-16569
HG02180	M7b1a1	0.9558	1-16569
HG02181	F1a3	0.9355	1-16569
HG02182	B5a1	0.934	1-16569
HG02184	R+16189	0.6994	1-16569
HG02185	M7b1a1+(16192)	0.9609	1-16569
HG02186	B5a1a	0.9504	1-16569
HG02187	M7c1a	0.9482	1-16569
HG02188	F1a2a	0.9639	1-16569
HG02190	D5a2b	0.9753	1-16569
HG02215	H3m	0.8816	1-16569
HG02219	H6a1a	0.9829	1-16569
HG02220	K1a4	0.9492	1-16569
HG02221	U5a1i1	0.9978	1-16569
HG02223	H1ak1	0.9339	1-16569
HG02224	H2a1	1	1-16569
HG02230	H15b	0.901	1-16569
HG02231	H3+152	0.8545	1-16569
HG02232	T2	0.9259	1-16569
HG02233	H3v+16093	0.882	1-16569
HG02235	T2b3+151	0.9272	1-16569
HG02236	H1	0.8153	1-16569
HG02238	H1j1	0.9467	1-16569
HG02239	H1	0.8899	1-16569
HG02250	R11b1	0.9036	1-16569
HG02252	B2	0.91	1-16569
HG02253	B2b	0.8793	1-16569
HG02255	L3d4	0.9635	1-16569
HG02256	C	0.9316	1-16569
HG02259	B2	0.9521	1-16569
HG02260	A2	0.9516	1-16569
HG02262	A2+(64)	0.9501	1-16569
HG02265	C	0.9586	1-16569
HG02266	C	0.9254	1-16569
HG02271	B2	0.9701	1-16569
HG02272	B2	0.9557	1-16569
HG02274	D1	0.9239	1-16569
HG02275	C	0.9435	1-16569
HG02277	B2b	0.9804	1-16569
HG02278	C	0.9218	1-16569
HG02281	L2a1l1a	0.9866	1-16569
HG02282	L1c2a1b	0.9566	1-16569
HG02283	L1c2a2	0.9738	1-16569
HG02284	L2b2a	0.9837	1-16569
HG02285	D1	0.9409	1-16569
HG02286	B2	0.9098	1-16569
HG02291	A2	0.9496	1-16569
HG02292	C	0.9002	1-16569
HG02298	A2+(64)+@153	0.9507	1-16569
HG02299	B2y	0.9888	1-16569
HG02301	A2+(64)+@153	0.8946	1-16569
HG02304	L3f1b+16292+150*	0.9852	1-16569
HG02307	L1b1a3a	1	1-16569
HG02308	L3e2b	0.9841	1-16569
HG02309	L3b1a+@16124*	0.9756	1-16569
HG02312	B2	0.9207	1-16569
HG02314	L2a1i1	0.9667	1-16569
HG02315	L3e2b3	0.9809	1-16569
HG02317	L2a1c5	1	1-16569
HG02318	L3d1b2	0.9812	1-16569
HG02322	L1c1a2	0.9209	1-16569
HG02323	L3e1e	0.9533	1-16569
HG02325	L2a1+143+16189+(16192)	0.9664	1-16569
HG02330	L3b1a6	0.9722	1-16569
HG02332	L1c2b1c	0.9686	1-16569
HG02334	J2b1a	0.9688	1-16569
HG02337	L2a1e1	0.9773	1-16569
HG02339	L3d1c	0.9696	1-16569
HG02343	L1b1a3	0.9942	1-16569
HG02345	A2+(64)+@16111	0.9661	1-16569
HG02348	A2+(64)	0.9532	1-16569
HG02351	B5a1a	0.9665	1-16569
HG02353	R11b1	0.8865	1-16569
HG02355	M7b1a1f	0.9843	1-16569
HG02356	M71a	0.9668	1-16569
HG02360	F3a1*2	1	1-16569
HG02363	F3a1*2	0.9842	1-16569
HG02364	F1f	0.9928	1-16569
HG02367	M7b1a1b	0.9462	1-16569
HG02371	M7c1c2	0.9699	1-16569
HG02372	B5a1a	0.9521	1-16569
HG02373	R11b1	0.8865	1-16569
HG02374	R11'B6	0.81	1-16569
HG02375	F3b+152	0.8908	1-16569
HG02377	M20*	1	1-16569
HG02379	M9a1a1	0.9592	1-16569
HG02380	C7a	0.9565	1-16569
HG02381	R11b1	0.8865	1-16569
HG02382	R9b1a3	0.9109	1-16569
HG02383	D4g2a1b	0.9828	1-16569
HG02384	M7b1a1b	0.9774	1-16569
HG02385	B4c2c	0.8727	1-16569
HG02386	B5a1	0.934	1-16569
HG02387	B5a1	0.934	1-16569
HG02388	F3b+152	0.8908	1-16569
HG02389	M7b1a1a3	0.982	1-16569
HG02390	M7b1a1f	0.9302	1-16569
HG02391	M61*	0.9857	1-16569
HG02392	D4j1b	1	1-16569
HG02394	F1e3	0.9583	1-16569
HG02395	R+16189	0.7098	1-16569
HG02396	M7b1a1a3	0.971	1-16569
HG02397	D4b2b	0.9602	1-16569
HG02398	F1a2a	0.9671	1-16569
HG02399	R+16189	0.823	1-16569
HG02401	M7b1a1+(16192)	0.9948	1-16569
HG02402	B4b1a2a*	0.9894	1-16569
HG02406	F1a1	1	1-16569
HG02407	F2d	0.9689	1-16569
HG02408	B5a1	0.9424	1-16569
HG02409	R+16189	0.7963	1-16569
HG02410	R9b1a1a	0.9869	1-16569
HG02419	L2a1+143+@16309	0.9555	1-16569
HG02420	L0a1a2	0.9793	1-16569
HG02425	B2b	0.9386	1-16569
HG02427	L1c1a*	0.9263	1-16569
HG02429	L2a1f	0.9527	1-16569
HG02433	L0a1a2	0.9821	1-16569
HG02439	L2a1a2b	0.9915	1-16569
HG02442	L1c2b1a'b	0.9297	1-16569
HG02445	B4a1a1b	1	1-16569
HG02449	L3e4a	0.9852	1-16569
HG02450	L3e2a1b1	0.9308	1-16569
HG02455	L2a1c5	1	1-16569
HG02461	L3b1a	0.9705	1-16569
HG02462	L2c5	0.9717	1-16569
HG02464	L3e4a	0.9663	1-16569
HG02465	L3b2a	0.9657	1-16569
HG02470	L3b2b	0.9882	1-16569
HG02471	L3b1a7a	0.9474	1-16569
HG02476	L2a1f1	0.9858	1-16569
HG02477	L1b1a9	0.983	1-16569
HG02479	L2a1f	0.9527	1-16569
HG02481	L2a1f2	0.9589	1-16569
HG02484	L3d1b2	0.939	1-16569
HG02485	H7	0.9501	1-16569
HG02489	L2a1b+143	0.9728	1-16569
HG02490	M5a2a1a1	0.9912	1-16569
HG02491	HV2	0.7833	1-16569
HG02493	M6a1b	0.9834	1-16569
HG02494	U7a3a	0.9397	1-16569
HG02496	L4b1a*1	0.9463	1-16569
HG02497	L2a1i1	0.983	1-16569
HG02501	L2a1a	0.984	1-16569
HG02502	L2a1c	0.9622	1-16569
HG02505	L2c1	0.9926	1-16569
HG02508	L2a1c4a1	0.9505	1-16569
HG02511	A2n*2	0.9479	1-16569
HG02512	F1a1	0.9771	1-16569
HG02513	F1a2a	0.9817	1-16569
HG02521	N9a1	1	1-16569
HG02522	M9a4a2	0.9267	1-16569
HG02536	L2d+16129	0.9308	1-16569
HG02537	L3e2a1b1	0.9636	1-16569
HG02541	L3f1b4a	1	1-16569
HG02545	L2d1	1	1-16569
HG02546	L2a1c5	0.9942	1-16569
HG02549	L2a1c5	0.9779	1-16569
HG02554	L2a1i1	0.9828	1-16569
HG02555	L2b	0.9485	1-16569
HG02557	L2a1f1	0.9672	1-16569
HG02558	L3d1'2'3'4'5'6	0.9163	1-16569
HG02561	L1b2	0.9682	1-16569
HG02562	L1b1a7	0.9952	1-16569
HG02568	L2a1l	0.9808	1-16569
HG02570	L4b1a	0.9292	1-16569
HG02571	L1b1a14	0.9968	1-16569
HG02573	L3e2a3	0.967	1-16569
HG02574	L3d2a	0.93	1-16569
HG02577	L2a1b1	0.9483	1-16569
HG02580	L1b1a15	0.9991	1-16569
HG02582	L3k1	0.9724	1-16569
HG02583	L3d1a1b	0.9507	1-16569
HG02585	L3d2b	0.9748	1-16569
HG02586	L3d1b1b	0.9404	1-16569
HG02588	L2a1a	0.9967	1-16569
HG02589	L1b1a	0.9818	1-16569
HG02594	L3b1a	0.9951	1-16569
HG02595	L2b	0.9611	1-16569
HG02597	M39b1*1	0.9171	1-16569
HG02600	R6a2	0.8851	1-16569
HG02601	M35	0.8722	1-16569
HG02603	U2b2	0.9965	1-16569
HG02604	T2d1b	0.9757	1-16569
HG02610	L3d1	0.8752	1-16569
HG02611	L1c1c	0.9325	1-16569
HG02613	L3b1	0.961	1-16569
HG02614	L3h1b2	0.9903	1-16569
HG02620	L2a1l2	0.9779	1-16569
HG02621	U6a3f	0.941	1-16569
HG02623	L3b1	0.949	1-16569
HG02624	L2c*2	0.9671	1-16569
HG02628	L3d1b1	0.9712	1-16569
HG02629	L2a1l2	0.9779	1-16569
HG02634	L3b2b	1	1-16569
HG02635	L1b1a14	0.9959	1-16569
HG02642	L2c*2	0.9671	1-16569
HG02643	L2c5	0.9889	1-16569
HG02645	L2b	0.9634	1-16569
HG02646	L1b1a+189	0.9653	1-16569
HG02648	U7a	0.9301	1-16569
HG02649	T2g	0.9055	1-16569
HG02651	H13a2a1	0.9733	1-16569
HG02652	HV13a	0.8487	1-16569
HG02654	M2a1a	0.9597	1-16569
HG02655	M2a1a	0.9492	1-16569
HG02657	R0a2	0.8874	1-16569
HG02658	M4a	0.9662	1-16569
HG02660	M33a3	0.9246	1-16569
HG02661	HV	0.874	1-16569
HG02666	L3e4a	0.9423	1-16569
HG02667	L2c5	0.959	1-16569
HG02675	L3d3a	0.9635	1-16569
HG02676	L2a1a3	0.9577	1-16569
HG02678	L1b2	0.9622	1-16569
HG02679	L2a1c	0.9778	1-16569
HG02681	M5a	0.9559	1-16569
HG02682	F1c1a2	0.9804	1-16569
HG02684	M3a2	0.9074	1-16569
HG02685	M49c	0.9098	1-16569
HG02687	M30	0.9307	1-16569
HG02688	M4	0.927	1-16569
HG02690	M30+16234	0.9766	1-16569
HG02691	M2a1a	0.945	1-16569
HG02694	U7	0.9636	1-16569
HG02696	F1a1c	0.9745	1-16569
HG02697	R30b1	0.9392	1-16569
HG02699	M65b	0.981	1-16569
HG02700	M30d1	0.9539	1-16569
HG02702	L3d1b1	0.9488	1-16569
HG02703	L2c	0.9404	1-16569
HG02715	L2c5	0.9672	1-16569
HG02716	L2a1l2	0.9701	1-16569
HG02721	L3b1a9a	0.966	1-16569
HG02722	L3b2a	0.9522	1-16569
HG02724	U7b	0.9346	1-16569
HG02725	M6a1b	0.9834	1-16569
HG02727	M6a1b	0.9782	1-16569
HG02728	M45	0.846	1-16569
HG02731	U7a3b	0.9217	1-16569
HG02733	X2p	0.915	1-16569
HG02734	W6	0.9441	1-16569
HG02736	G3b1	1	1-16569
HG02737	G3b1	1	1-16569
HG02756	L2c4	0.9756	1-16569
HG02757	L2c4	0.98	1-16569
HG02759	L2c1	1	1-16569
HG02760	L2b1a	0.963	1-16569
HG02763	U6a5*	1	1-16569
HG02768	L3d1b1	0.9434	1-16569
HG02769	L3e4a1	0.9495	1-16569
HG02771	L3d1'2'3'4'5'6	0.8947	1-16569
HG02772	L1b1a7	0.9775	1-16569
HG02774	R	0.7766	1-16569
HG02775	U7b	0.9377	1-16569
HG02778	M6a1b	0.9674	1-16569
HG02780	M30	0.9313	1-16569
HG02783	M5a1b*	0.9686	1-16569
HG02784	M5a1b*	1	1-16569
HG02786	M5a1b*	0.9794	1-16569
HG02787	M5a1b*	0.9785	1-16569
HG02789	M6a1b	0.9834	1-16569
HG02790	R	0.7961	1-16569
HG02792	M65a+@16311	0.9753	1-16569
HG02793	M3a1b	0.9723	1-16569
HG02798	L3d1a1b	0.9239	1-16569
HG02799	L2d+16129	0.9867	1-16569
HG02804	L2b3c*	0.9438	1-16569
HG02805	L3h1b2	0.9644	1-16569
HG02807	L3e2b	0.9478	1-16569
HG02808	L2a1c	0.9511	1-16569
HG02810	L3b1a5	0.9701	1-16569
HG02811	L1b1a4	0.9735	1-16569
HG02813	L3b2a	0.9718	1-16569
HG02814	L2c	0.9612	1-16569
HG02816	U6a3f	0.9741	1-16569
HG02817	L3e3b	0.9634	1-16569
HG02819	L2a1c2	0.9635	1-16569
HG02820	L1b2a	0.9584	1-16569
HG02836	L2c2	0.9385	1-16569
HG02837	L2b3c	0.9697	1-16569
HG02839	L3e2a	0.9341	1-16569
HG02840	L1b1a4	0.9932	1-16569
HG02851	L2a1c3b	0.9917	1-16569
HG02852	L2a1a	0.9967	1-16569
HG02854	L3b1	0.9659	1-16569
HG02855	L1b1a4	0.9916	1-16569
HG02860	L2a1a	0.9967	1-16569
HG02861	L2a1c3a1*	0.9818	1-16569
HG02870	L2a1a3	0.9815	1-16569
HG02878	L2c4	0.98	1-16569
HG02879	L2c*5	0.9613	1-16569
HG02881	L2d+16129	0.9668	1-16569
HG02882	L2c	0.9623	1-16569
HG02884	U6a5*	1	1-16569
HG02885	L2a1f	1	1-16569
HG02887	L2b1a2	0.9664	1-16569
HG02888	L2c*2	0.9705	1-16569
HG02890	L3e2a3	0.9573	1-16569
HG02891	L1b1a4	0.9856	1-16569
HG02895	L2a1c3a1*	0.9818	1-16569
HG02896	L2c5	0.9889	1-16569
HG02922	L2a1a1	0.9864	1-16569
HG02923	L3f1b1a	1	1-16569
HG02938	L3e2a	0.9128	1-16569
HG02941	L2a1a2a1a	0.9593	1-16569
HG02943	L3e3b	0.9476	1-16569
HG02944	L3e2a1b1	0.9727	1-16569
HG02946	L3f1b3	0.9736	1-16569
HG02947	L3e1a3b	0.8986	1-16569
HG02952	L2b1b	0.9666	1-16569
HG02953	L3d2b	0.9111	1-16569
HG02968	L3e2b+152	0.9713	1-16569
HG02970	L2d1a	1	1-16569
HG02971	L0a1a2	0.9539	1-16569
HG02973	L3e2b1a2	0.9757	1-16569
HG02974	L1b1a3	1	1-16569
HG02976	L3e1a	0.9593	1-16569
HG02977	L2a1a3c	0.9706	1-16569
HG02979	L2a1f	0.9652	1-16569
HG02981	L0a1a2	0.9662	1-16569
HG02982	L2b1a	0.9787	1-16569
HG02983	L1c3a1a	0.9595	1-16569
HG03006	M5a	1	1-16569
HG03007	M2b1	0.9396	1-16569
HG03009	HV12b1	0.8972	1-16569
HG03012	M3c1a	0.9689	1-16569
HG03015	M5a1b*	0.9704	1-16569
HG03016	M18a	0.983	1-16569
HG03018	M6a1b	0.9834	1-16569
HG03019	M6a1b	0.9834	1-16569
HG03021	M5a1b*	1	1-16569
HG03022	M6a1b	0.9834	1-16569
HG03024	L3h1b2	0.9265	1-16569
HG03025	L3e4a1	0.9793	1-16569
HG03027	L3e2a3	0.9449	1-16569
HG03028	L2a1	0.9639	1-16569
HG03039	L3b1a+@16124	0.9604	1-16569
HG03040	L3d1b*1	0.9642	1-16569
HG03045	L3h1b2	0.9729	1-16569
HG03046	L2b1a2	0.9767	1-16569
HG03048	L2c1a	0.9652	1-16569
HG03049	L2c	0.9577	1-16569
HG03052	L1b1a4	0.9938	1-16569
HG03054	L3b1	0.9554	1-16569
HG03055	L3b1	0.8719	1-16569
HG03057	L1b1a	0.9883	1-16569
HG03058	L1b1a14	0.9718	1-16569
HG03060	U6a3	0.9576	1-16569
HG03061	L3e2b1a	0.9603	1-16569
HG03063	L0a1a	0.9883	1-16569
HG03064	L2a1i	0.9579	1-16569
HG03066	L1b2a	0.9698	1-16569
HG03069	L2c2	0.9796	1-16569
HG03072	L2c*5	0.9648	1-16569
HG03073	L1b1a9	0.9797	1-16569
HG03074	L2c3	0.973	1-16569
HG03077	L1c1d	0.9088	1-16569
HG03078	L2a1c	0.9247	1-16569
HG03079	L1b1a18	0.9873	1-16569
HG03081	L3e4a	0.9782	1-16569
HG03082	L3e3b	0.9583	1-16569
HG03084	L0a1a3	0.9657	1-16569
HG03085	L2a1l	0.9779	1-16569
HG03086	L3b3	1	1-16569
HG03088	L2a1c3b1	0.9654	1-16569
HG03091	L2c	0.9449	1-16569
HG03095	L3b1a5	0.9661	1-16569
HG03096	L1c1c*2	0.9379	1-16569
HG03097	L2a1l	0.9942	1-16569
HG03099	L1b1a+189	0.9744	1-16569
HG03100	L3d1d*2	0.981	1-16569
HG03103	L1b1a15	0.982	1-16569
HG03105	L3e3b	0.9849	1-16569
HG03108	L3b1a+@16124*	0.9347	1-16569
HG03109	L1b1a3	1	1-16569
HG03111	L3f1b3	0.967	1-16569
HG03112	L1b1a3	0.9967	1-16569
HG03114	L2a1a2c	0.9866	1-16569
HG03115	L3e2b1a2	0.9586	1-16569
HG03117	L2a1c1a2	0.994	1-16569
HG03118	L3e1a*	0.9726	1-16569
HG03120	L1b1a3	0.9896	1-16569
HG03121	L2a1+143+16189+(16192)	0.99	1-16569
HG03123	L2a1a2	0.97	1-16569
HG03124	L3b1a	0.9397	1-16569
HG03126	L3e1a3b	0.9524	1-16569
HG03127	L0a1a2	0.986	1-16569
HG03129	L3d2a	0.9699	1-16569
HG03130	L2e1a	0.9498	1-16569
HG03132	L2a1b1	0.965	1-16569
HG03133	L1c2b1c	0.9738	1-16569
HG03135	L2a1f1	0.9841	1-16569
HG03136	L1b1a3	0.982	1-16569
HG03139	L4b2b	0.9032	1-16569
HG03157	L2c2a1	0.976	1-16569
HG03159	L2a1f	0.9922	1-16569
HG03160	L3e2b8	0.9816	1-16569
HG03162	L3f1b+16292+150*	0.952	1-16569
HG03163	L2a1f1	0.9924	1-16569
HG03166	L1b1a3b	0.9914	1-16569
HG03168	L1c2a1	0.9486	1-16569
HG03169	L2a1a3c	0.9885	1-16569
HG03172	L3f1b1a	0.987	1-16569
HG03175	L3e2a1b1	0.9915	1-16569
HG03189	L4b2b	0.9032	1-16569
HG03190	L3e1a	0.9053	1-16569
HG03193	L3f1b1a	0.9983	1-16569
HG03195	L3e2b1	0.9791	1-16569
HG03196	L3e1	0.9343	1-16569
HG03198	L3d5a*	0.9965	1-16569
HG03199	L2a1f	1	1-16569
HG03202	L2a1b1	0.9584	1-16569
HG03209	L2e	0.9007	1-16569
HG03212	L3e4a1	0.9545	1-16569
HG03224	L3d2	0.9326	1-16569
HG03225	L2c*4	0.9883	1-16569
HG03228	W1c	0.976	1-16569
HG03229	M3a2	0.9554	1-16569
HG03234	M52a	0.8468	1-16569
HG03235	HV+73	0.8545	1-16569
HG03237	M30g	0.9809	1-16569
HG03238	J1b8	0.9205	1-16569
HG03240	L2e	0.9215	1-16569
HG03241	L3d1a1b	0.907	1-16569
HG03246	L3b1a+@16124	0.9946	1-16569
HG03247	L3d2a	0.9553	1-16569
HG03258	U6a5*	0.9691	1-16569
HG03259	L4b1a	0.9183	1-16569
HG03265	L3d5a*	0.9834	1-16569
HG03267	L0a1a2	0.9613	1-16569
HG03268	L0a1a2	0.9726	1-16569
HG03270	L1b1a18	0.9816	1-16569
HG03271	L1c2b1b	0.9686	1-16569
HG03279	L2d1	0.9368	1-16569
HG03280	L3e2b8	0.9225	1-16569
HG03291	L2b1a	0.9691	1-16569
HG03294	L3b1b	0.9348	1-16569
HG03295	L1b1a	0.9958	1-16569
HG03297	L2a1f1	0.9783	1-16569
HG03298	L0a1a2	0.9799	1-16569
HG03300	L1c2b1a'b	0.9514	1-16569
HG03301	L3e2a1b1	0.9688	1-16569
HG03303	L3f1b4c	1	1-16569
HG03304	L3e2b3	0.9547	1-16569
HG03311	L1b1a	0.9801	1-16569
HG03313	L1c2a2	0.9674	1-16569
HG03342	L2a1+143+16189+(16192)	0.9815	1-16569
HG03343	L1c3a	0.9569	1-16569
HG03351	L1b1a	0.9801	1-16569
HG03352	L3e2b1a1	0.9961	1-16569
HG03354	L2c2b1a	0.9776	1-16569
HG03363	L1c2b1b	0.9519	1-16569
HG03366	L3d1b2	0.9514	1-16569
HG03367	L2e1a	0.9906	1-16569
HG03369	L3e3b	0.9618	1-16569
HG03370	L3b1a+@16124*	0.9756	1-16569
HG03372	L3e3b	0.9618	1-16569
HG03376	L2c*3	0.9695	1-16569
HG03378	L3e3b	0.975	1-16569
HG03380	L1c1c*2	0.8989	1-16569
HG03382	L2a1l1b	0.9839	1-16569
HG03385	L1c1c*3	0.9538	1-16569
HG03388	L2c2	0.9358	1-16569
HG03391	L1c1c	0.8817	1-16569
HG03394	L3b1a6	0.9495	1-16569
HG03397	L1c1d	0.9051	1-16569
HG03401	L2a1l	0.9557	1-16569
HG03410	L2a1a1	0.9712	1-16569
HG03419	L3e2b+152	0.976	1-16569
HG03428	L2a1l1b	0.9586	1-16569
HG03432	L2a1i	0.9937	1-16569
HG03433	L2c	0.9718	1-16569
HG03436	L1b1a14	0.9777	1-16569
HG03437	L2d1	1	1-16569
HG03439	L3f1b1	0.9719	1-16569
HG03442	L1b1a10	0.995	1-16569
HG03445	L3d1'2'3'4'5'6*	0.9748	1-16569
HG03446	L3b1a	0.9588	1-16569
HG03449	L2a1c2a	0.9695	1-16569
HG03451	L2c3*2	0.9763	1-16569
HG03452	L2a1f	0.9863	1-16569
HG03455	L2c	0.9778	1-16569
HG03457	L2a1l1b	0.9586	1-16569
HG03458	L4b1a	0.9933	1-16569
HG03460	L2a1a1	0.9804	1-16569
HG03461	L2a1i	0.9594	1-16569
HG03464	L1c1c	0.9436	1-16569
HG03469	L1b1a14	0.9718	1-16569
HG03470	L1b1a14	0.9944	1-16569
HG03472	L2b1a4	0.9438	1-16569
HG03473	L2c3*2	0.9887	1-16569
HG03476	L2c	0.9653	1-16569
HG03478	L3e2a	0.9717	1-16569
HG03479	U6a3	0.924	1-16569
HG03484	L2c	0.9581	1-16569
HG03485	L2a1+143+@16309	0.9672	1-16569
HG03488	M38a	0.909	1-16569
HG03490	F1b1c	0.9508	1-16569
HG03491	R6a2	0.8454	1-16569
HG03499	L1c2a2	0.9447	1-16569
HG03511	L3e2b	0.9734	1-16569
HG03514	L2a1f	1	1-16569
HG03515	L2b1a3	0.9902	1-16569
HG03517	L0a1a2	0.9645	1-16569
HG03518	L3d1c1	1	1-16569
HG03520	L3e1	0.9654	1-16569
HG03521	L3b1a10	0.9617	1-16569
HG03538	U6a5*	1	1-16569
HG03539	L2a1a3	0.9765	1-16569
HG03547	L2a1l	0.9733	1-16569
HG03548	L2a1a1	0.99	1-16569
HG03556	L3e4a1	1	1-16569
HG03557	L2a1c3a	0.9742	1-16569
HG03558	L3h1b1a*4	1	1-16569
HG03559	L3d1b1	0.9602	1-16569
HG03563	L2a1a	0.958	1-16569
HG03565	L3b1a5	0.9661	1-16569
HG03567	L3d1b3a*1	0.9742	1-16569
HG03571	L2a1c3a	0.9742	1-16569
HG03572	L3e2b	0.8971	1-16569
HG03575	L2a1f1	0.9703	1-16569
HG03577	L3e2a	0.9083	1-16569
HG03578	L2a1a1	0.9823	1-16569
HG03583	L3h1b1a*4	1	1-16569
HG03585	M2a1a+207	0.9643	1-16569
HG03589	M5a	0.9736	1-16569
HG03593	M41a	0.9643	1-16569
HG03594	M91a	0.8978	1-16569
HG03595	M49c	0.9025	1-16569
HG03598	M30c	0.897	1-16569
HG03600	M30d1	0.9847	1-16569
HG03603	U2b2	0.9789	1-16569
HG03604	R6a2	0.885	1-16569
HG03607	M66b	0.9294	1-16569
HG03611	M68	0.7805	1-16569
HG03615	M35b+16304	0.8915	1-16569
HG03616	M3a1	0.9848	1-16569
HG03619	U2c1b*1a	1	1-16569
HG03624	M5a2a1a2	0.9576	1-16569
HG03625	T2	0.8765	1-16569
HG03629	R5a2a	0.9277	1-16569
HG03631	M43b	0.9307	1-16569
HG03634	M33d	0.9643	1-16569
HG03636	M3a2	0.9159	1-16569
HG03640	M45	0.8548	1-16569
HG03642	M33a2	0.9235	1-16569
HG03643	M81*	0.9467	1-16569
HG03644	M5b'c	0.9753	1-16569
HG03645	R30a1c	0.977	1-16569
HG03646	M18	0.9764	1-16569
HG03649	M5a2a1a1	0.973	1-16569
HG03652	M52b1	0.9599	1-16569
HG03653	U2a2	0.8512	1-16569
HG03660	M30	0.9551	1-16569
HG03663	M18a	0.9623	1-16569
HG03667	R5a2*	0.9881	1-16569
HG03668	M	0.8126	1-16569
HG03672	M18'38	0.8849	1-16569
HG03673	M4"67	0.8638	1-16569
HG03679	R30b2a	0.9824	1-16569
HG03680	R30b2a	0.9824	1-16569
HG03681	U7a2	0.9692	1-16569
HG03684	M2b	0.9345	1-16569
HG03685	R5	0.8615	1-16569
HG03686	M3a1+204	0.9661	1-16569
HG03687	M4a	0.9322	1-16569
HG03689	R6b	0.9277	1-16569
HG03690	M30d1	0.9635	1-16569
HG03691	U2c1a	0.9346	1-16569
HG03692	H13a2a	0.8503	1-16569
HG03693	M30	0.9598	1-16569
HG03694	U2b2	0.9746	1-16569
HG03695	U2b	0.8547	1-16569
HG03696	U7a3a	0.8744	1-16569
HG03697	M35a1	0.9901	1-16569
HG03698	N1a2	0.9647	1-16569
HG03702	M38a	0.9341	1-16569
HG03703	U2b2	0.9458	1-16569
HG03705	M6	0.9141	1-16569
HG03706	R	0.801	1-16569
HG03708	M5a	0.9358	1-16569
HG03709	M6a1a	0.9703	1-16569
HG03711	U7a2	0.9692	1-16569
HG03713	M6a1b	0.9639	1-16569
HG03714	R30b2a	0.9534	1-16569
HG03715	M30b	0.9331	1-16569
HG03716	M30	1	1-16569
HG03717	M3a2	0.9358	1-16569
HG03718	M65b	0.9962	1-16569
HG03720	M4a	1	1-16569
HG03722	M6a1a	0.9555	1-16569
HG03727	I1e	0.9328	1-16569
HG03729	R5a2	0.9503	1-16569
HG03730	M18	0.9614	1-16569
HG03731	M35a1	1	1-16569
HG03733	M52a	0.8357	1-16569
HG03736	R8b1a*	0.9172	1-16569
HG03738	R31b	0.9575	1-16569
HG03740	M44a1	0.9825	1-16569
HG03741	R7	0.7392	1-16569
HG03742	U2a1b	0.8883	1-16569
HG03743	M2a'b	0.8474	1-16569
HG03744	J1d	0.9434	1-16569
HG03745	M3c+152	0.9771	1-16569
HG03746	M4a	0.9865	1-16569
HG03750	R31b	0.9575	1-16569
HG03752	M66b	0.9541	1-16569
HG03753	M66b	0.9541	1-16569
HG03754	U2b	0.8437	1-16569
HG03755	R31b	0.9459	1-16569
HG03756	M6a1a	0.9732	1-16569
HG03757	M53	0.9084	1-16569
HG03760	R5a2b	0.936	1-16569
HG03762	R5a1	0.8956	1-16569
HG03765	M18a	1	1-16569
HG03767	U2b	0.8619	1-16569
HG03770	R5a2b	0.8878	1-16569
HG03771	M40a1	0.9636	1-16569
HG03772	M3a2	0.9605	1-16569
HG03773	M3a2	0.9605	1-16569
HG03774	M6a1b	0.9775	1-16569
HG03775	M52a1b	0.9439	1-16569
HG03777	U9a1	0.8999	1-16569
HG03778	W3a1	0.9498	1-16569
HG03779	M45a	0.9511	1-16569
HG03780	U1a1a1a	0.9406	1-16569
HG03781	M3d1	0.9743	1-16569
HG03782	M30	0.9736	1-16569
HG03784	T2	0.939	1-16569
HG03785	W3a1b	0.9431	1-16569
HG03786	W3a1b	0.9496	1-16569
HG03787	M39b*	0.9367	1-16569
HG03788	R30b2a	0.9056	1-16569
HG03789	R6b	0.9254	1-16569
HG03790	R5a1a	0.9479	1-16569
HG03792	M4a	0.9417	1-16569
HG03793	A21	0.9598	1-16569
HG03796	M50	0.8235	1-16569
HG03800	M35a1	0.9913	1-16569
HG03802	U2b2	0.9582	1-16569
HG03803	M30+16234	0.9628	1-16569
HG03805	M4	0.9686	1-16569
HG03808	M65a+@16311	0.9256	1-16569
HG03809	M38b	0.9786	1-16569
HG03812	R5a2a	0.9362	1-16569
HG03814	M5a2	0.9716	1-16569
HG03815	W3a1b	0.9506	1-16569
HG03817	U2c1a	0.882	1-16569
HG03821	R6b	0.9295	1-16569
HG03823	U2b2	1	1-16569
HG03824	M3a1+204	0.9383	1-16569
HG03826	U2b2	0.9668	1-16569
HG03829	U2a1a*	0.9031	1-16569
HG03830	M30d1	0.968	1-16569
HG03832	M35b4	0.9942	1-16569
HG03833	J1b3b	0.9557	1-16569
HG03836	R5a2b	0.936	1-16569
HG03837	R6a1	0.9263	1-16569
HG03838	M39b1	0.9192	1-16569
HG03844	H13a2a	0.8466	1-16569
HG03846	M30f*	0.9671	1-16569
HG03848	M30b	0.9741	1-16569
HG03849	H13a2a	0.8796	1-16569
HG03850	R7a'b	0.8319	1-16569
HG03851	R7	0.7554	1-16569
HG03854	R31b	0.9575	1-16569
HG03856	M35b+16304	0.973	1-16569
HG03857	M2a1	0.9573	1-16569
HG03858	M42b1	0.9089	1-16569
HG03861	U2b1	0.8958	1-16569
HG03862	U1a1c1d	0.9618	1-16569
HG03863	M5a2a	0.9155	1-16569
HG03864	R8b1	0.9466	1-16569
HG03866	M2a1	0.9464	1-16569
HG03867	M18a	0.9875	1-16569
HG03868	J1b1b3	0.985	1-16569
HG03869	M35a1	1	1-16569
HG03870	M39b1	0.8902	1-16569
HG03871	M30*2	0.938	1-16569
HG03872	R30a1c	0.9657	1-16569
HG03873	HV14a	0.9204	1-16569
HG03874	R30b2a	0.9283	1-16569
HG03875	M3c2	0.9858	1-16569
HG03882	M35a1	0.9849	1-16569
HG03884	M34	0.874	1-16569
HG03885	M5a	0.9476	1-16569
HG03886	U1a	0.9686	1-16569
HG03887	R30*	0.9074	1-16569
HG03888	A1a	0.9689	1-16569
HG03890	HV14a	0.9204	1-16569
HG03894	M30	0.9598	1-16569
HG03895	HV14a	0.9204	1-16569
HG03896	M36	0.8335	1-16569
HG03897	U5a1i1	0.9493	1-16569
HG03898	M52a	0.8357	1-16569
HG03899	M52a	0.8357	1-16569
HG03900	HV14a	0.9204	1-16569
HG03902	J1b3b	0.9644	1-16569
HG03905	M45a	0.9607	1-16569
HG03907	M3a1+204	1	1-16569
HG03908	U2b2	0.9783	1-16569
HG03910	M3d	0.9364	1-16569
HG03911	R30a1b	0.9017	1-16569
HG03913	M2a1a	0.9696	1-16569
HG03914	M30	0.9376	1-16569
HG03916	U9b1	0.9895	1-16569
HG03917	M35	0.8308	1-16569
HG03919	M30+16234	0.9382	1-16569
HG03920	R6a1	0.9485	1-16569
HG03922	M33d	0.9876	1-16569
HG03925	M3a1+204	0.9919	1-16569
HG03926	M5a1b*	0.9722	1-16569
HG03928	M6	0.9131	1-16569
HG03931	R5a2b	0.9209	1-16569
HG03934	M30d1	0.9236	1-16569
HG03937	R30a1b	0.9078	1-16569
HG03940	M3a1+204	0.985	1-16569
HG03941	M30+16234	0.9524	1-16569
HG03943	N21+195	0.9347	1-16569
HG03944	M5a	0.9476	1-16569
HG03945	M5a1b*	0.9878	1-16569
HG03947	R7b2	0.9508	1-16569
HG03948	M4"67	0.8638	1-16569
HG03949	R30a1c	0.9731	1-16569
HG03950	M2b1	0.9648	1-16569
HG03951	M2a1	0.9464	1-16569
HG03953	HV14a	0.979	1-16569
HG03955	M5a1b*	0.9752	1-16569
HG03960	U2a2	0.8273	1-16569
HG03963	M39b*	0.9299	1-16569
HG03965	R7	0.7639	1-16569
HG03967	M49d	0.9235	1-16569
HG03968	M3a2a	0.9388	1-16569
HG03969	M5a2a	0.9778	1-16569
HG03971	M5c1	0.8806	1-16569
HG03973	R5a2	0.9528	1-16569
HG03974	M3d	0.9079	1-16569
HG03976	M3d	0.8988	1-16569
HG03977	M6a1a	0.9487	1-16569
HG03978	M2a1	0.9377	1-16569
HG03985	U2a1b	0.8206	1-16569
HG03986	M6	0.8615	1-16569
HG03989	M33a2a	0.917	1-16569
HG03990	M30f*	0.9645	1-16569
HG03991	M5a1b*	0.9752	1-16569
HG03995	H13a2a	0.8641	1-16569
HG03998	HV14a	0.9204	1-16569
HG03999	HV14a	0.9104	1-16569
HG04001	M18a	0.9865	1-16569
HG04002	U2a1b	0.9062	1-16569
HG04003	HV14a	0.8743	1-16569
HG04006	M5a	0.9247	1-16569
HG04014	K1a23	0.9676	1-16569
HG04015	M36b	1	1-16569
HG04017	M3a2	0.9605	1-16569
HG04018	R30a1b1	0.934	1-16569
HG04019	M3d	0.9079	1-16569
HG04020	M35b1	0.9732	1-16569
HG04022	M66b	0.9229	1-16569
HG04023	T2	0.939	1-16569
HG04025	T2	0.9313	1-16569
HG04026	W3a1b	0.9606	1-16569
HG04029	R7b2*2	0.9225	1-16569
HG04033	M	0.7665	1-16569
HG04035	R5a2b	0.936	1-16569
HG04038	U2b2	0.9613	1-16569
HG04039	H2b	0.926	1-16569
HG04042	M2a1	0.9725	1-16569
HG04047	N5	0.9177	1-16569
HG04054	M3a2	0.9605	1-16569
HG04056	U7a3b	0.9252	1-16569
HG04059	M35b+16304	0.973	1-16569
HG04060	M18	0.9904	1-16569
HG04061	R30*	0.8986	1-16569
HG04062	M35a1	0.9861	1-16569
HG04063	M65b	0.983	1-16569
HG04070	M35b1	1	1-16569
HG04075	M36	0.8434	1-16569
HG04076	M*1	0.943	1-16569
HG04080	M18a	0.9505	1-16569
HG04090	M30*1	0.966	1-16569
HG04093	T1a1	0.981	1-16569
HG04094	M5b2b*	0.978	1-16569
HG04096	M3a2	0.9605	1-16569
HG04098	U1a1c1d	0.9762	1-16569
HG04099	U2c1a	0.9147	1-16569
HG04100	M30c	0.9847	1-16569
HG04106	U2b	0.9159	1-16569
HG04107	U2b	0.8437	1-16569
HG04118	U9a1	0.963	1-16569
HG04131	D4e1a2	0.978	1-16569
HG04134	U7a3a	0.9455	1-16569
HG04140	M3c1a	0.9312	1-16569
HG04141	M30+16234	0.9724	1-16569
HG04144	M30d1	0.9414	1-16569
HG04146	M18a	0.9547	1-16569
HG04152	M5a2a1a2	0.9634	1-16569
HG04153	M34a	0.9674	1-16569
HG04155	M3a1	0.9393	1-16569
HG04156	W3a1b	0.9681	1-16569
HG04158	U2b2	0.909	1-16569
HG04159	U5a1g1	0.9661	1-16569
HG04161	M3d	0.9281	1-16569
HG04162	F1c1a2	0.9556	1-16569
HG04164	M3c2	0.9381	1-16569
HG04171	M33b1	0.9653	1-16569
HG04173	M2b2	0.9463	1-16569
HG04176	M65a+@16311	0.9165	1-16569
HG04177	M65b	0.9459	1-16569
HG04180	M40a1a	0.9509	1-16569
HG04182	D4	0.9031	1-16569
HG04183	M3a1+204	0.9232	1-16569
HG04185	M35a	0.9236	1-16569
HG04186	M3a1+204	0.9255	1-16569
HG04188	M30b	0.9538	1-16569
HG04189	R6b	0.9804	1-16569
HG04194	M30c	0.8896	1-16569
HG04195	M50	0.8407	1-16569
HG04198	M6a1a	0.9352	1-16569
HG04200	U2b2	0.9857	1-16569
HG04202	M33a2'3	0.8829	1-16569
HG04206	M6	0.8452	1-16569
HG04209	M39c	0.8881	1-16569
HG04210	M*1	0.9632	1-16569
HG04211	M2a1a	0.9766	1-16569
HG04212	U2b2	0.9428	1-16569
HG04214	U2b2	0.9177	1-16569
HG04216	M35	0.8366	1-16569
HG04219	M6a1b	0.954	1-16569
HG04222	U2b2	0.9965	1-16569
HG04225	HV14a	0.8903	1-16569
HG04227	R7a1b	0.9646	1-16569
HG04229	M65a+@16311	0.9214	1-16569
HG04235	M66b	0.9427	1-16569
HG04238	N1a2	0.9767	1-16569
HG04239	W6	0.937	1-16569
NA06984	U5a1a1	0.9543	1-16569
NA06985	U4b1a1a1	1	1-16569
NA06986	K1a2a1	0.9947	1-16569
NA06989	U5b2a1a1a	0.9822	1-16569
NA06994	U5b2a1a1	1	1-16569
NA07000	T2b	0.9731	1-16569
NA07037	T1a6	0.984	1-16569
NA07048	H2a1	1	1-16569
NA07051	H+152	0.7863	1-16569
NA07056	W1c1	0.9842	1-16569
NA07347	H1c6	1	1-16569
NA07357	U5a1c2a1	0.9456	1-16569
NA10847	H3v1	1	1-16569
NA10851	V16*	1	1-16569
NA11829	T2a1a	0.9403	1-16569
NA11830	U5b2a1a1	0.9503	1-16569
NA11831	H5'36	0.9201	1-16569
NA11832	H2a5b	1	1-16569
NA11840	H4a1a1a	0.9898	1-16569
NA11843	J1c2c2	0.9878	1-16569
NA11881	H1c3b	0.9637	1-16569
NA11892	K1b1a1d	0.9923	1-16569
NA11893	V23	0.9469	1-16569
NA11894	T1a6	0.9711	1-16569
NA11918	H2a1e1	0.9233	1-16569
NA11919	H1c1	1	1-16569
NA11920	H1a1a1	0.9561	1-16569
NA11930	H1c3a	0.9623	1-16569
NA11931	H3a1a	0.9319	1-16569
NA11932	HV0b	0.9354	1-16569
NA11933	W5a1	0.9688	1-16569
NA11992	U5a2d1a	1	1-16569
NA11994	T2b4b	0.9841	1-16569
NA11995	H11a1	0.9473	1-16569
NA12003	T2b1	0.9725	1-16569
NA12004	H3+152	0.9725	1-16569
NA12005	K2a	0.9916	1-16569
NA12006	H5b1	0.9543	1-16569
NA12043	T1	0.9644	1-16569
NA12044	J1c3c	0.9724	1-16569
NA12045	H18b	0.9389	1-16569
NA12046	T2b1	0.9547	1-16569
NA12058	HV17a	0.9583	1-16569
NA12144	H1e1a	0.9407	1-16569
NA12154	J1c5a1	1	1-16569
NA12155	H8c	0.8523	1-16569
NA12156	U4b1b1d	1	1-16569
NA12234	J1c1e	0.9833	1-16569
NA12249	H1c1	0.9589	1-16569
NA12272	H5a1p	0.9545	1-16569
NA12273	J2a1a1	0.9908	1-16569
NA12275	H13a1a	0.9714	1-16569
NA12282	J1b1a1a	1	1-16569
NA12283	H3ag1	1	1-16569
NA12286	H	0.932	1-16569
NA12287	U2e1b2*	0.965	1-16569
NA12340	H16a	0.9425	1-16569
NA12341	H1e1a	0.9551	1-16569
NA12342	I5a2	0.9633	1-16569
NA12347	U2e1f1	0.985	1-16569
NA12348	U5a1j	0.9859	1-16569
NA12383	V16	1	1-16569
NA12399	H1c1a1	0.9549	1-16569
NA12400	W1c1	0.9534	1-16569
NA12413	W5a1a	0.9526	1-16569
NA12414	J2b1a3	1	1-16569
NA12489	HV15	0.9519	1-16569
NA12546	H5a6	0.9671	1-16569
NA12716	H1ae2a	0.9188	1-16569
NA12717	H1b1	0.9653	1-16569
NA12718	U5a1b1	0.9337	1-16569
NA12748	H1c1	1	1-16569
NA12749	H7a1b	0.899	1-16569
NA12750	T2f1a1	0.9751	1-16569
NA12751	U5a1a2b	0.9538	1-16569
NA12760	H5a6	0.9561	1-16569
NA12761	U5b1e*	1	1-16569
NA12762	H8	0.9234	1-16569
NA12763	T2b	0.9868	1-16569
NA12775	W3a1	0.984	1-16569
NA12776	U3a1a	0.9811	1-16569
NA12777	H1ao	1	1-16569
NA12778	H52	0.9808	1-16569
NA12812	H1+16189	0.9619	1-16569
NA12813	U5a2a	0.9323	1-16569
NA12814	U5a1b1a2	0.988	1-16569
NA12815	H27	0.9658	1-16569
NA12827	H6a1b3	0.9496	1-16569
NA12828	H3	1	1-16569
NA12829	H4a1a1	0.996	1-16569
NA12830	H47a	0.952	1-16569
NA12842	H66a	0.8922	1-16569
NA12843	U5a2c3a	0.9623	1-16569
NA12872	HV6	1	1-16569
NA12873	H11a6	0.9956	1-16569
NA12874	J1c8a	0.9842	1-16569
NA12878	H13a1a1a	0.9957	1-16569
NA12889	H31a	0.9797	1-16569
NA12890	H1+16189	0.9474	1-16569
NA18486	L1b1a	0.9824	1-16569
NA18488	L3e2b8	0.9816	1-16569
NA18489	L2a1a	0.9851	1-16569
NA18498	L1b1a3b	0.9868	1-16569
NA18499	L3e2a1b1	0.9655	1-16569
NA18501	L1b1a18	0.9914	1-16569
NA18502	L3e2b1a2	0.9075	1-16569
NA18504	L3e2b	0.9513	1-16569
NA18505	L2a1f2	0.9756	1-16569
NA18507	L1b1a3	0.986	1-16569
NA18508	L3b1a7a*	0.9742	1-16569
NA18510	L0a1a3	0.9531	1-16569
NA18511	L2a1f	0.9914	1-16569
NA18516	L2b1a3	0.9913	1-16569
NA18517	L2c2b1a	1	1-16569
NA18519	L2a1+143	0.9661	1-16569
NA18520	L3f1b4b	0.9787	1-16569
NA18522	L2b1a3	0.9765	1-16569
NA18523	L2a1f	0.9698	1-16569
NA18525	F2i	1	1-16569
NA18526	G2a1d2a	0.9592	1-16569
NA18528	B4a2b	0.9155	1-16569
NA18530	D5a	0.9704	1-16569
NA18531	D5a2a1	0.9492	1-16569
NA18532	D4m2a	0.9742	1-16569
NA18533	D5a2a1	1	1-16569
NA18534	F1e2	0.9869	1-16569
NA18535	D4b1a2a	0.9842	1-16569
NA18536	R+16189	0.8518	1-16569
NA18537	B4a4	0.9299	1-16569
NA18538	M8a2	1	1-16569
NA18539	K3	0.97	1-16569
NA18541	R+16189	0.8342	1-16569
NA18542	C7a	0.9841	1-16569
NA18543	M7c1a3	0.9797	1-16569
NA18544	B4d1a	0.955	1-16569
NA18545	F1b1+@152	0.9723	1-16569
NA18546	R+16189	0.8073	1-16569
NA18547	C4a2b2	0.9788	1-16569
NA18548	C4a1a2	0.9766	1-16569
NA18549	R+16189	0.8991	1-16569
NA18550	M7b1a1c	0.9519	1-16569
NA18552	B4c1b2c	0.9491	1-16569
NA18553	N10a*	0.9791	1-16569
NA18555	R11b1a	0.8944	1-16569
NA18557	D4g2a1	1	1-16569
NA18558	D5a2a2	0.9823	1-16569
NA18559	B4c1b2c1	0.9843	1-16569
NA18560	F2b1	0.9792	1-16569
NA18561	F1d	0.8996	1-16569
NA18562	D4i	0.982	1-16569
NA18563	N9a9	1	1-16569
NA18564	R11b1b	0.9361	1-16569
NA18565	D4a	0.9423	1-16569
NA18566	C	0.9221	1-16569
NA18567	B4a4	0.9373	1-16569
NA18570	G1c2	0.9838	1-16569
NA18571	F2d	0.9657	1-16569
NA18572	A17	0.9911	1-16569
NA18573	D5b1c1a	0.957	1-16569
NA18574	M7c1b2b	0.9698	1-16569
NA18577	M10a1a*	0.9549	1-16569
NA18579	A+152+16362	0.9865	1-16569
NA18582	M7b1a1+(16192)	1	1-16569
NA18591	D4a8	0.9895	1-16569
NA18592	F4b	0.9165	1-16569
NA18593	M9a1a1a	0.9932	1-16569
NA18595	D5b1b	0.9924	1-16569
NA18596	M8a3a	0.9825	1-16569
NA18597	D4a	0.9913	1-16569
NA18599	D5c	0.9302	1-16569
NA18602	M10a1a*	0.9626	1-16569
NA18603	F1d1	0.9779	1-16569
NA18605	D5c1	0.9492	1-16569
NA18606	F1a1c3	0.9555	1-16569
NA18608	M11c	0.9277	1-16569
NA18609	F2c2	0.967	1-16569
NA18610	M8a3a	0.962	1-16569
NA18611	A5b1	0.9436	1-16569
NA18612	N9a9	0.9084	1-16569
NA18613	N9a2	0.944	1-16569
NA18614	B4h1*	0.8875	1-16569
NA18615	A18	0.9463	1-16569
NA18616	B4d1	0.9561	1-16569
NA18617	B4a1c5	0.86	1-16569
NA18618	M7c1a3a	0.9969	1-16569
NA18619	B4d3	0.9454	1-16569
NA18620	F1a1c	0.9455	1-16569
NA18621	A19	0.9527	1-16569
NA18622	Z3d	0.9856	1-16569
NA18623	D5a2a1+@16172	0.961	1-16569
NA18624	F2b1	0.9404	1-16569
NA18625	D4b2b6	0.9733	1-16569
NA18626	F2a	0.8981	1-16569
NA18627	B4b1a2a*	0.9894	1-16569
NA18628	N9a	0.9086	1-16569
NA18629	F2e	0.9133	1-16569
NA18630	D5a2a1	0.9354	1-16569
NA18631	C4d	0.9667	1-16569
NA18632	A15	0.9129	1-16569
NA18633	D4k*	1	1-16569
NA18634	G1	0.9499	1-16569
NA18635	G2a1f	0.9585	1-16569
NA18636	M7b1a1a	0.9726	1-16569
NA18637	G2b1a2	0.957	1-16569
NA18638	M7b1a1a1	0.988	1-16569
NA18639	M7c1b2a	0.9466	1-16569
NA18640	D5a2a1a	0.9612	1-16569
NA18641	F1d	0.9674	1-16569
NA18642	A+152+16362	0.9783	1-16569
NA18643	B5b2b	0.961	1-16569
NA18644	M7b1a1g	0.961	1-16569
NA18645	F2d	0.9958	1-16569
NA18646	M8a3	0.9912	1-16569
NA18647	D4b2b2b	0.9983	1-16569
NA18648	D4a	0.9401	1-16569
NA18740	N9a3	0.9674	1-16569
NA18745	M8a2a1	0.9583	1-16569
NA18747	N9a4b1	0.9772	1-16569
NA18748	N9a4b1	1	1-16569
NA18749	M10a1b	0.9427	1-16569
NA18757	D5a2a1	0.954	1-16569
NA18853	L3e2b	0.961	1-16569
NA18856	L2a1b3	0.9748	1-16569
NA18858	L3b3	1	1-16569
NA18861	L0a1a2	0.9709	1-16569
NA18864	L3d6	0.9054	1-16569
NA18865	L3b1a5a	0.995	1-16569
NA18867	L3d1a1b	0.9875	1-16569
NA18868	L2a1c1a1	0.9788	1-16569
NA18870	L2b3a	0.9708	1-16569
NA18871	L3b1a1	0.9452	1-16569
NA18873	L3e3b	0.9713	1-16569
NA18874	L2a1a1	0.9806	1-16569
NA18876	L0a1a2	0.9754	1-16569
NA18877	L0a1a2	0.9741	1-16569
NA18878	L2a1i1	0.9685	1-16569
NA18879	L4b2b	0.906	1-16569
NA18881	L3f1b1a	0.9656	1-16569
NA18907	L3b1a5a	0.9739	1-16569
NA18908	L2a1c5	1	1-16569
NA18909	L3e4a	0.9275	1-16569
NA18910	L2a1c2a	0.9744	1-16569
NA18912	L2a1c4a1	0.9825	1-16569
NA18915	L1c3b1b	0.9854	1-16569
NA18916	L3b2b	0.959	1-16569
NA18917	L1b1a+189	0.9706	1-16569
NA18923	L1b1a3	0.9912	1-16569
NA18924	L1b1a3a	0.9854	1-16569
NA18933	L1b1a15	0.995	1-16569
NA18934	L3e2a1b1	0.9587	1-16569
NA18939	A5a4	0.9764	1-16569
NA18940	M7a1a1a	0.9901	1-16569
NA18941	N9b1a*	0.9419	1-16569
NA18942	Z4a1a1	0.9859	1-16569
NA18943	M7b1a1a3	1	1-16569
NA18944	D4e2	0.9484	1-16569
NA18945	D4e2	0.9946	1-16569
NA18946	D4b1b1a1	0.9851	1-16569
NA18947	F1e1a	1	1-16569
NA18948	B4a1b1	0.9781	1-16569
NA18949	B4b1a1	0.9864	1-16569
NA18950	M8a3a1	0.9577	1-16569
NA18951	D4b2a2b	1	1-16569
NA18952	M7b1a1a1b1	1	1-16569
NA18953	M7a1a5a	0.9901	1-16569
NA18954	B4a1c1a1	0.9648	1-16569
NA18956	M9a1a1a	1	1-16569
NA18957	D4j14	0.9946	1-16569
NA18959	D4j3a1	1	1-16569
NA18960	N9a4a	1	1-16569
NA18961	B5b3b	0.9621	1-16569
NA18962	G2b2*	1	1-16569
NA18963	G1a1a	0.9825	1-16569
NA18964	A5a	0.9336	1-16569
NA18965	M7a1a8	0.9675	1-16569
NA18966	D4b2b1	0.9851	1-16569
NA18967	D4b2b1d	0.9719	1-16569
NA18968	D4b2a2a1	0.9689	1-16569
NA18969	M9a1a1a	0.9805	1-16569
NA18970	F1b1a1a1	1	1-16569
NA18971	B5a2a1b	0.9916	1-16569
NA18972	D4b2b1+146	1	1-16569
NA18973	N9a2a1	0.9807	1-16569
NA18974	Y2	0.9786	1-16569
NA18975	B4a1c1a1	0.9767	1-16569
NA18976	N9a2c	1	1-16569
NA18977	D4b2b1d	0.9923	1-16569
NA18978	D4e2	0.9946	1-16569
NA18979	A5a1a1	0.9665	1-16569
NA18980	D4b2b1	0.9842	1-16569
NA18981	D4a3b	0.9837	1-16569
NA18982	B4c1a1	0.9958	1-16569
NA18983	D4c1a	0.971	1-16569
NA18984	B4b1a1b	0.9687	1-16569
NA18985	B5b3a*	0.9731	1-16569
NA18986	A5a1a1	0.9862	1-16569
NA18987	D4m1	0.9839	1-16569
NA18988	N9a4a	1	1-16569
NA18989	B5b1a2	0.9756	1-16569
NA18990	G1a1a2	0.9892	1-16569
NA18991	N9a4a	0.9847	1-16569
NA18992	D4a1c	0.9636	1-16569
NA18993	D4b1b1a1	1	1-16569
NA18994	M8a2c	0.9445	1-16569
NA18995	D4a1a1	0.9955	1-16569
NA18997	A5a3	0.9713	1-16569
NA18998	D4b2a2b	0.9655	1-16569
NA18999	M7a1a1a	0.9901	1-16569
NA19000	D4g1	0.957	1-16569
NA19001	M7a1a9	0.9576	1-16569
NA19002	D5b1b1	0.978	1-16569
NA19003	G2a1d1a	0.9809	1-16569
NA19004	D4g1c	0.9749	1-16569
NA19005	Z4a	1	1-16569
NA19006	D5a2a1a1a	0.9651	1-16569
NA19007	G1a1a4	0.9571	1-16569
NA19009	B5b1a2a	0.9777	1-16569
NA19010	D4b2b1	1	1-16569
NA19011	M7a+16324	0.9296	1-16569
NA19012	A3a	0.9341	1-16569
NA19017	L3b1a1a	0.995	1-16569
NA19019	L5a1b*	0.9708	1-16569
NA19020	L3e2a	0.9546	1-16569
NA19023	L2a1f	0.982	1-16569
NA19024	L2b1a3	0.9893	1-16569
NA19025	M1a1b	0.9728	1-16569
[truncated: 536 more rows]
